# Supplementary material for: Dynamic Assessment of Systemic Inflammatory Markers in Predicting Pathological Complete Response After Neoadjuvant Treatment in Triple-Negative Breast Cancer
Source: J Clin Med. 2026 Jul 17;15(14):5614. doi: 10.3390/jcm15145614 (PMC13413334; doi:10.3390/jcm15145614)
Supplement: Supplementary file 1 [file jcm-15-05614-s001.zip]

Archive with 1 entries (1 files):
- jcm-4391536-supplementary.pdf
